# Supplementary material for: A Narrative Review of Ethical Issues in Precision Psychiatry: Mapping Unresolved Tensions Across Modalities
Source: J Pers Med. 2026 Jun 23;16(7):337. doi: 10.3390/jpm16070337 (PMC13412752; doi:10.3390/jpm16070337)
Supplement: Supplementary file 1 [file jpm-16-00337-s001.zip]

Archive with 1 entries (1 files):
- jpm-4344276-supplementary.pdf
